# Supplementary material for: Small‐sized mesenchymal stem cells with high glutathione dynamics show improved therapeutic potency in graft‐versus‐host disease
Source: Clin Transl Med. 2021 Jul 4;11(7):e476. doi: 10.1002/ctm2.476 (PMC8255063; doi:10.1002/ctm2.476)
Supplement: Supplementary file 2 — Supporting Information [file CTM2-11-e476-s002.xlsx]

## Sheet: Cover
Information of Supplementary Datasets
Supplementary Dataset S1
Source data for quantification analyses
Supplementary Dataset S2
Values for the GI index for each plot

## Sheet: Dataset_S1
Supplementary Dataset S1
Source data for quantification analyses

## Sheet: Figure 1a
N=5
	Naive_UC#1						PFO_UC#1						Naive_UC#2						PFO_UC#2
2	1	0.991228	1	0.982456	0.991228		1.03509	0.991228	0.982456	1.00877	1.01754		1	0.991228	1	0.982456	0.991228		1	1	1.00877	1.03509	1.02632
4	1.07895	1.07895	1.09649	1.08772	1.08772		0.991228	0.991228	0.982456	1	0.991228		1.04386	1.01754	1.00877	1.00877	1.01754		0.85614	0.857895	0.848246	0.877193	0.860526
7	1.08772	1.07018	1.0614	1.0614	1.09649		0.800877	0.847368	0.84386	0.840351	0.861404		1.05263	1.07018	1.0614	1.07018	1.0614		0.95614	0.947368	0.964912	0.964912	0.964912
11	1.19298	1.17544	1.21053	1.20175	1.20175		0.801754	0.860526	0.852632	0.877193	0.861404		1.32456	1.30702	1.29825	1.29825	1.29825		0.822807	0.835965	0.828947	0.848246	0.835965
Within each row, compare columns (simple effects within rows)
Number of families	4
Number of comparisons per family	6
Alpha	0.05
Bonferroni's multiple comparisons test	Mean Diff.	95.00% CI of diff.	Significant?	Summary	Adjusted P Value
2
Naive_UC#1 vs. PFO_UC#1	-0.01404	-0.03981 to 0.01174	No	ns	0.8429
Naive_UC#1 vs. Naive_UC#2	0	-0.02577 to 0.02577	No	ns	>0.9999
Naive_UC#1 vs. PFO_UC#2	-0.02105	-0.04682 to 0.004718	No	ns	0.1752
PFO_UC#1 vs. Naive_UC#2	0.01404	-0.01174 to 0.03981	No	ns	0.8429
PFO_UC#1 vs. PFO_UC#2	-0.007018	-0.03279 to 0.01875	No	ns	>0.9999
Naive_UC#2 vs. PFO_UC#2	-0.02105	-0.04682 to 0.004718	No	ns	0.1752
4
Naive_UC#1 vs. PFO_UC#1	0.09474	0.06897 to 0.1205	Yes	****	<0.0001
Naive_UC#1 vs. Naive_UC#2	0.06667	0.0409 to 0.09244	Yes	****	<0.0001
Naive_UC#1 vs. PFO_UC#2	0.226	0.2002 to 0.2517	Yes	****	<0.0001
PFO_UC#1 vs. Naive_UC#2	-0.02807	-0.05384 to -0.0023	Yes	*	0.0258
PFO_UC#1 vs. PFO_UC#2	0.1312	0.1055 to 0.157	Yes	****	<0.0001
Naive_UC#2 vs. PFO_UC#2	0.1593	0.1335 to 0.1851	Yes	****	<0.0001
7
Naive_UC#1 vs. PFO_UC#1	0.2367	0.2109 to 0.2624	Yes	****	<0.0001
Naive_UC#1 vs. Naive_UC#2	0.01228	-0.01349 to 0.03805	No	ns	>0.9999
Naive_UC#1 vs. PFO_UC#2	0.1158	0.09002 to 0.1416	Yes	****	<0.0001
PFO_UC#1 vs. Naive_UC#2	-0.2244	-0.2502 to -0.1986	Yes	****	<0.0001
PFO_UC#1 vs. PFO_UC#2	-0.1209	-0.1466 to -0.09511	Yes	****	<0.0001
Naive_UC#2 vs. PFO_UC#2	0.1035	0.07774 to 0.1293	Yes	****	<0.0001
11
Naive_UC#1 vs. PFO_UC#1	0.3458	0.32 to 0.3716	Yes	****	<0.0001
Naive_UC#1 vs. Naive_UC#2	-0.1088	-0.1345 to -0.083	Yes	****	<0.0001
Naive_UC#1 vs. PFO_UC#2	0.3621	0.3363 to 0.3879	Yes	****	<0.0001
PFO_UC#1 vs. Naive_UC#2	-0.4546	-0.4803 to -0.4288	Yes	****	<0.0001
PFO_UC#1 vs. PFO_UC#2	0.01632	-0.009455 to 0.04209	No	ns	0.5271
Naive_UC#2 vs. PFO_UC#2	0.4709	0.4451 to 0.4966	Yes	****	<0.0001

## Sheet: Figure 1c
N=4
	Naive_UC#1					PFO_UC#1					Naive_UC#2					PFO_UC#2
0	1	1.04435	1.10081	1.06452		1.3018	1.37387	1.33784	1.37387		1	0.936219	1.0205	0.915718		1.0625	1.12868	1.13235	1.19853
1	1.47984	1.33065	1.35887	1.37097		2.43694	2.08108	2.15766	2.13063		1.61959	1.7426	1.71526	1.31207		2.61029	2.58456	2.79044	2.04412
2	2.24193	2.2379	2.29032	2.24597		4.28378	4.06757	4.34234	4.42342		2.76993	2.75171	2.63326	2.4533		3.99265	3.62868	3.36397	3.54044
3	2.99597	2.9879	3.08871	3.00807		5.61261	6.14414	6.25225	5.77928		3.66059	3.59226	3.51708	3.49886		5.46324	5.60294	5.69118	5.75735
4	5.0121	5.58468	5.2379	5.34677		9.31982	10.7748	10.7207	10.2928		4.87699	3.97494	4.959	4.62187		9.13603	7.83824	8.05515	7.78309
5	6.74597	7.89919	7.60887	7.90323		12.027	12.1081	12.5405	11.7117		4.57631	4.6902	4.59909	4.49886		8.68382	7.55515	8.10294	8.22427
Within each row, compare columns (simple effects within rows)
Number of families	6
Number of comparisons per family	6
Alpha	0.05
Bonferroni's multiple comparisons test	Mean Diff.	95.00% CI of diff.	Significant?	Summary	Adjusted P Value
0
Naive_UC#1 vs. PFO_UC#1	-0.2944	-0.9306 to 0.3417	No	ns	>0.9999
Naive_UC#1 vs. Naive_UC#2	0.08431	-0.5519 to 0.7205	No	ns	>0.9999
Naive_UC#1 vs. PFO_UC#2	-0.0781	-0.7143 to 0.5581	No	ns	>0.9999
PFO_UC#1 vs. Naive_UC#2	0.3787	-0.2574 to 1.015	No	ns	0.6528
PFO_UC#1 vs. PFO_UC#2	0.2163	-0.4198 to 0.8525	No	ns	>0.9999
Naive_UC#2 vs. PFO_UC#2	-0.1624	-0.7986 to 0.4738	No	ns	>0.9999
1
Naive_UC#1 vs. PFO_UC#1	-0.8165	-1.453 to -0.1803	Yes	**	0.0054
Naive_UC#1 vs. Naive_UC#2	-0.2123	-0.8485 to 0.4239	No	ns	>0.9999
Naive_UC#1 vs. PFO_UC#2	-1.122	-1.758 to -0.4861	Yes	****	<0.0001
PFO_UC#1 vs. Naive_UC#2	0.6042	-0.03197 to 1.24	No	ns	0.0718
PFO_UC#1 vs. PFO_UC#2	-0.3058	-0.9419 to 0.3304	No	ns	>0.9999
Naive_UC#2 vs. PFO_UC#2	-0.91	-1.546 to -0.2738	Yes	**	0.0015
2
Naive_UC#1 vs. PFO_UC#1	-2.025	-2.661 to -1.389	Yes	****	<0.0001
Naive_UC#1 vs. Naive_UC#2	-0.398	-1.034 to 0.2382	No	ns	0.554
Naive_UC#1 vs. PFO_UC#2	-1.377	-2.014 to -0.7412	Yes	****	<0.0001
PFO_UC#1 vs. Naive_UC#2	1.627	0.9911 to 2.263	Yes	****	<0.0001
PFO_UC#1 vs. PFO_UC#2	0.6478	0.01167 to 1.284	Yes	*	0.0437
Naive_UC#2 vs. PFO_UC#2	-0.9794	-1.616 to -0.3432	Yes	***	0.0006
3
Naive_UC#1 vs. PFO_UC#1	-2.927	-3.563 to -2.291	Yes	****	<0.0001
Naive_UC#1 vs. Naive_UC#2	-0.547	-1.183 to 0.08913	No	ns	0.1331
Naive_UC#1 vs. PFO_UC#2	-2.609	-3.245 to -1.972	Yes	****	<0.0001
PFO_UC#1 vs. Naive_UC#2	2.38	1.744 to 3.016	Yes	****	<0.0001
PFO_UC#1 vs. PFO_UC#2	0.3184	-0.3178 to 0.9546	No	ns	>0.9999
Naive_UC#2 vs. PFO_UC#2	-2.061	-2.698 to -1.425	Yes	****	<0.0001
4
Naive_UC#1 vs. PFO_UC#1	-4.982	-5.618 to -4.345	Yes	****	<0.0001
Naive_UC#1 vs. Naive_UC#2	0.6872	0.05099 to 1.323	Yes	*	0.0275
Naive_UC#1 vs. PFO_UC#2	-2.908	-3.544 to -2.272	Yes	****	<0.0001
PFO_UC#1 vs. Naive_UC#2	5.669	5.033 to 6.305	Yes	****	<0.0001
PFO_UC#1 vs. PFO_UC#2	2.074	1.438 to 2.71	Yes	****	<0.0001
Naive_UC#2 vs. PFO_UC#2	-3.595	-4.231 to -2.959	Yes	****	<0.0001
5
Naive_UC#1 vs. PFO_UC#1	-4.558	-5.194 to -3.921	Yes	****	<0.0001
Naive_UC#1 vs. Naive_UC#2	2.948	2.312 to 3.584	Yes	****	<0.0001
Naive_UC#1 vs. PFO_UC#2	-0.6022	-1.238 to 0.03394	No	ns	0.0733
PFO_UC#1 vs. Naive_UC#2	7.506	6.87 to 8.142	Yes	****	<0.0001
PFO_UC#1 vs. PFO_UC#2	3.955	3.319 to 4.591	Yes	****	<0.0001
Naive_UC#2 vs. PFO_UC#2	-3.55	-4.187 to -2.914	Yes	****	<0.0001

## Sheet: Figure 1d
N=7
	Naive_UC#1							PFO_UC#1							Naive_UC#2							PFO_UC#2
2	1	1	1	1	1	1.5	1.5	0	0	0	0	0	0.5	0.5	1	2	2.5	2.5	3	3	3	0	0	0	0	0	0.5	1
4	1.5	1.5	2	2	2	2.5	2.5	0	0	0	0	0	0	0.5	3	3	3	3	3	3.5	4.5	0	0	0.5	0.5	0.5	1	1.5
7	2	2	2.5	2.5	3	3	3	0	0	0	0	0	0	0.5	4	4	4	4	4.5	5	5.5	0	0.5	0.5	0.5	1	1	1.5
11	4.5	5	5.5	6	7.5	7.5	8	0	0	0	0	0.5	0.5	0.5	3.5	4	5	6.5	7	7.5	9	0	0	0	0.5	0.5	0.5	0.5
Within each row, compare columns (simple effects within rows)
Number of families	4
Number of comparisons per family	6
Alpha	0.05
Bonferroni's multiple comparisons test	Mean Diff.	95.00% CI of diff.	Significant?	Summary	Adjusted P Value
2
Naive_UC#1 vs. PFO_UC#1	1	0.2677 to 1.732	Yes	**	0.0025
Naive_UC#1 vs. Naive_UC#2	-1.286	-2.018 to -0.5534	Yes	****	<0.0001
Naive_UC#1 vs. PFO_UC#2	0.9286	0.1963 to 1.661	Yes	**	0.0058
PFO_UC#1 vs. Naive_UC#2	-2.286	-3.018 to -1.553	Yes	****	<0.0001
PFO_UC#1 vs. PFO_UC#2	-0.07143	-0.8037 to 0.6608	No	ns	>0.9999
Naive_UC#2 vs. PFO_UC#2	2.214	1.482 to 2.947	Yes	****	<0.0001
4
Naive_UC#1 vs. PFO_UC#1	1.929	1.196 to 2.661	Yes	****	<0.0001
Naive_UC#1 vs. Naive_UC#2	-1.286	-2.018 to -0.5534	Yes	****	<0.0001
Naive_UC#1 vs. PFO_UC#2	1.429	0.6963 to 2.161	Yes	****	<0.0001
PFO_UC#1 vs. Naive_UC#2	-3.214	-3.947 to -2.482	Yes	****	<0.0001
PFO_UC#1 vs. PFO_UC#2	-0.5	-1.232 to 0.2323	No	ns	0.4083
Naive_UC#2 vs. PFO_UC#2	2.714	1.982 to 3.447	Yes	****	<0.0001
7
Naive_UC#1 vs. PFO_UC#1	2.5	1.768 to 3.232	Yes	****	<0.0001
Naive_UC#1 vs. Naive_UC#2	-1.857	-2.589 to -1.125	Yes	****	<0.0001
Naive_UC#1 vs. PFO_UC#2	1.857	1.125 to 2.589	Yes	****	<0.0001
PFO_UC#1 vs. Naive_UC#2	-4.357	-5.089 to -3.625	Yes	****	<0.0001
PFO_UC#1 vs. PFO_UC#2	-0.6429	-1.375 to 0.08941	No	ns	0.1192
Naive_UC#2 vs. PFO_UC#2	3.714	2.982 to 4.447	Yes	****	<0.0001
11
Naive_UC#1 vs. PFO_UC#1	6.071	5.339 to 6.804	Yes	****	<0.0001
Naive_UC#1 vs. Naive_UC#2	0.2143	-0.518 to 0.9466	No	ns	>0.9999
Naive_UC#1 vs. PFO_UC#2	6	5.268 to 6.732	Yes	****	<0.0001
PFO_UC#1 vs. Naive_UC#2	-5.857	-6.589 to -5.125	Yes	****	<0.0001
PFO_UC#1 vs. PFO_UC#2	-0.07143	-0.8037 to 0.6608	No	ns	>0.9999
Naive_UC#2 vs. PFO_UC#2	5.786	5.053 to 6.518	Yes	****	<0.0001
Test details	Mean 1	Mean 2	Mean Diff.	SE of diff.	N1	N2	t	DF
2
Naive_UC#1 vs. PFO_UC#1	1.143	0.1429	1	0.2699	7	7	3.705	72
Naive_UC#1 vs. Naive_UC#2	1.143	2.429	-1.286	0.2699	7	7	4.764	72
Naive_UC#1 vs. PFO_UC#2	1.143	0.2143	0.9286	0.2699	7	7	3.44	72
PFO_UC#1 vs. Naive_UC#2	0.1429	2.429	-2.286	0.2699	7	7	8.469	72
PFO_UC#1 vs. PFO_UC#2	0.1429	0.2143	-0.07143	0.2699	7	7	0.2646	72
Naive_UC#2 vs. PFO_UC#2	2.429	0.2143	2.214	0.2699	7	7	8.204	72
4
Naive_UC#1 vs. PFO_UC#1	2	0.07143	1.929	0.2699	7	7	7.146	72
Naive_UC#1 vs. Naive_UC#2	2	3.286	-1.286	0.2699	7	7	4.764	72
Naive_UC#1 vs. PFO_UC#2	2	0.5714	1.429	0.2699	7	7	5.293	72
PFO_UC#1 vs. Naive_UC#2	0.07143	3.286	-3.214	0.2699	7	7	11.91	72
PFO_UC#1 vs. PFO_UC#2	0.07143	0.5714	-0.5	0.2699	7	7	1.853	72
Naive_UC#2 vs. PFO_UC#2	3.286	0.5714	2.714	0.2699	7	7	10.06	72
7
Naive_UC#1 vs. PFO_UC#1	2.571	0.07143	2.5	0.2699	7	7	9.263	72
Naive_UC#1 vs. Naive_UC#2	2.571	4.429	-1.857	0.2699	7	7	6.881	72
Naive_UC#1 vs. PFO_UC#2	2.571	0.7143	1.857	0.2699	7	7	6.881	72
PFO_UC#1 vs. Naive_UC#2	0.07143	4.429	-4.357	0.2699	7	7	16.14	72
PFO_UC#1 vs. PFO_UC#2	0.07143	0.7143	-0.6429	0.2699	7	7	2.382	72
Naive_UC#2 vs. PFO_UC#2	4.429	0.7143	3.714	0.2699	7	7	13.76	72
11
Naive_UC#1 vs. PFO_UC#1	6.286	0.2143	6.071	0.2699	7	7	22.5	72
Naive_UC#1 vs. Naive_UC#2	6.286	6.071	0.2143	0.2699	7	7	0.7939	72
Naive_UC#1 vs. PFO_UC#2	6.286	0.2857	6	0.2699	7	7	22.23	72
PFO_UC#1 vs. Naive_UC#2	0.2143	6.071	-5.857	0.2699	7	7	21.7	72
PFO_UC#1 vs. PFO_UC#2	0.2143	0.2857	-0.07143	0.2699	7	7	0.2646	72
Naive_UC#2 vs. PFO_UC#2	6.071	0.2857	5.786	0.2699	7	7	21.44	72

## Sheet: Figure 1e
N=4
Left panel
BMI1
Naive	UC#1	UC#2
1	1.55085	2.02389
1	2.58471	2.53721
1	1.81969	1.76455
1	2.56353	1.80967
Number of families	1
Number of comparisons per family	2
Alpha	0.05
Bonferroni's multiple comparisons test	Mean Diff.	95.00% CI of diff.	Significant?	Summary	Adjusted P Value
Naive vs. UC#1	1.13	0.4357 to 1.824	Yes	**	0.0036	A-C
Naive vs. UC#2	1.034	0.3398 to 1.728	Yes	**	0.0062	B-C
Test details	Mean 1	Mean 2	Mean Diff.	SE of diff.	n1	n2	t	DF
Naive vs. UC#1	2.13	1	1.13	0.2585	4	4	4.37	9
Naive vs. UC#2	2.034	1	1.034	0.2585	4	4	4	9
Right panel
p21
Naive	UC#1	UC#2
1	0.32955	0.125869
1	0.313739	0.285191
1	0.61132	0.435275
1	0.641713	0.697372
Number of families	1
Number of comparisons per family	2
Alpha	0.05
Bonferroni's multiple comparisons test	Mean Diff.	95.00% CI of diff.	Significant?	Summary	Adjusted P Value
Naive vs. UC#1	-0.5259	-0.8552 to -0.1966	Yes	**	0.0041	A-C
Naive vs. UC#2	-0.6141	-0.9434 to -0.2848	Yes	**	0.0015	B-C
Test details	Mean 1	Mean 2	Mean Diff.	SE of diff.	n1	n2	t	DF
Naive vs. UC#1	0.4741	1	-0.5259	0.1226	4	4	4.288	9
Naive vs. UC#2	0.3859	1	-0.6141	0.1226	4	4	5.007	9

## Sheet: Figure 1f
N=4
Left panel
BMI1					p53
Naive	PFO	Naive	PFO		Naive	PFO	Naive	PFO
1	1.32335	1	1.15183		1	0.591882	1	0.601703
1	1.34676	1	1.4146		1	0.082135	1	0.396022
1	1.50826	1	1.49847		1	0.355467	1	0.636645
1	1.48624	1	1.28541		1	0.335209	1	0.427933
Number of families	1
Number of comparisons per family	6
Alpha	0.05
Bonferroni's multiple comparisons test	Mean Diff.	95.00% CI of diff.	Significant?	Summary	Adjusted P Value
Naive vs. PFO	-0.4162	-0.6318 to -0.2005	Yes	****	<0.0001	A-B
Naive vs. Naive	0	-0.2157 to 0.2157	No	ns	>0.9999	A-C
Naive vs. PFO	-0.3376	-0.5533 to -0.1219	Yes	***	0.0009	A-D
Naive vs. PFO	0.6588	0.4431 to 0.8745	Yes	****	<0.0001	E-F
Naive vs. Naive	0	-0.2157 to 0.2157	No	ns	>0.9999	E-G
Naive vs. PFO	0.4844	0.2687 to 0.7001	Yes	****	<0.0001	E-H
Test details	Mean 1	Mean 2	Mean Diff.	SE of diff.	n1	n2	t	DF
Naive vs. PFO	1	1.416	-0.4162	0.07502	4	4	5.548	24
Naive vs. Naive	1	1	0	0.07502	4	4	0	24
Naive vs. PFO	1	1.338	-0.3376	0.07502	4	4	4.5	24
Naive vs. PFO	1	0.3412	0.6588	0.07502	4	4	8.782	24
Naive vs. Naive	1	1	0	0.07502	4	4	0	24
Naive vs. PFO	1	0.5156	0.4844	0.07502	4	4	6.458	24
Right panel
BMI1					p53
Early	Late	Early	Late		Early	Late	Early	Late
1	0.510454	1.36212	0.654533		1	1.01808	0.806923	0.794809
1	0.486737	1.73679	0.836668		1	1.41767	0.55014	0.77668
1	0.474147	1.87172	1.00712		1	1.48161	0.61107	0.929891
1	0.419883	1.13913	0.727159		1	1.4197	0.576106	0.772119
Number of families	1
Number of comparisons per family	6
Alpha	0.05
Bonferroni's multiple comparisons test	Mean Diff.	95.00% CI of diff.	Significant?	Summary	Adjusted P Value
Early vs. Late	0.5272	0.2033 to 0.8511	Yes	***	0.0006	A-B
Early vs. Early	-0.5274	-0.8513 to -0.2036	Yes	***	0.0006	A-C
Early vs. Late	0.1936	-0.1302 to 0.5175	No	ns	0.5909	A-D
Early vs. Late	-0.3343	-0.6581 to -0.01041	Yes	*	0.0402	E-F
Early vs. Early	0.3639	0.04008 to 0.6878	Yes	*	0.0214	E-G
Early vs. Late	0.1816	-0.1422 to 0.5055	No	ns	0.7197	E-H
Test details	Mean 1	Mean 2	Mean Diff.	SE of diff.	n1	n2	t	DF
Early vs. Late	1	0.4728	0.5272	0.1126	4	4	4.68	24
Early vs. Early	1	1.527	-0.5274	0.1126	4	4	4.682	24
Early vs. Late	1	0.8064	0.1936	0.1126	4	4	1.719	24
Early vs. Late	1	1.334	-0.3343	0.1126	4	4	2.968	24
Early vs. Early	1	0.6361	0.3639	0.1126	4	4	3.231	24
Early vs. Late	1	0.8184	0.1816	0.1126	4	4	1.612	24

## Sheet: Figure 1g
N=4
Left panel
OCT4
Naive	UC#1	UC#2
1	2.36599	1.75272
1	2.85903	2.16425
1	2.87236	2.86087
1	2.63742	2.11978
Number of families	1
Number of comparisons per family	2
Alpha	0.05
Bonferroni's multiple comparisons test	Mean Diff.	95.00% CI of diff.	Significant?	Summary	Adjusted P Value
Naive vs. UC#1	1.684	1.114 to 2.254	Yes	****	<0.0001	A-C
Naive vs. UC#2	1.224	0.6543 to 1.795	Yes	***	0.0005	B-C
Test details	Mean 1	Mean 2	Mean Diff.	SE of diff.	n1	n2	t	DF
Naive vs. UC#1	2.684	1	1.684	0.2123	4	4	7.929	9
Naive vs. UC#2	2.224	1	1.224	0.2123	4	4	5.766	9
Right panel
SOX2
Naive	UC#1	UC#2
1	2.11136	2.14355
1	2.86364	2.14355
1	2.71689	1.94531
1	2.23027	1.95884
Number of families	1
Number of comparisons per family	2
Alpha	0.05
Bonferroni's multiple comparisons test	Mean Diff.	95.00% CI of diff.	Significant?	Summary	Adjusted P Value
Naive vs. UC#1	1.481	1.062 to 1.9	Yes	****	<0.0001	A-C
Naive vs. UC#2	1.048	0.6288 to 1.467	Yes	***	0.0002	B-C
Test details	Mean 1	Mean 2	Mean Diff.	SE of diff.	n1	n2	t	DF
Naive vs. UC#1	2.481	1	1.481	0.156	4	4	9.488	9
Naive vs. UC#2	2.048	1	1.048	0.156	4	4	6.715	9

## Sheet: Figure 1i
N=4
Naive	PFO
71	37
67	43
67	47
74	35
Table Analyzed	Data 1
Column B	PFO
vs.	vs.
Column A	Naive
Mann Whitney test
P value	0.0286
Exact or approximate P value?	Exact
P value summary	*
Significantly different (P < 0.05)?	Yes
One- or two-tailed P value?	Two-tailed
Sum of ranks in column A,B	26 , 10
Mann-Whitney U	0
Difference between medians
Median of column A	69, n=4
Median of column B	40, n=4
Difference: Actual	-29
Difference: Hodges-Lehmann	-30

## Sheet: Figure 2b
N=6
	Naive							PFO
-3	1	1.02711	0.945421	0.977303	0.980771	0.920439		1.62836	1.7258	1.64706	1.5618	1.61216	1.31651
0	0.975961	0.968796	0.933643	0.884685	0.924101	0.881563		1.42668	1.40385	1.40375	1.2597	1.27842	1.21872
3	1.00063	1.02172	0.963696	0.940019	0.967921	0.933683		1.41004	1.4716	1.39599	1.3487	1.35241	1.29353
6	1.02482	1.05966	0.955632	0.959988	1.02448	0.935608		1.43264	1.49386	1.42151	1.3744	1.35801	1.34456
9	1.04813	1.05189	0.978695	0.992511	1.04738	0.941634		1.42191	1.46779	1.43014	1.35473	1.31866	1.31888
12	1.03976	1.05548	0.982907	0.999437	1.05425	0.924825		1.42553	1.50778	1.40563	1.37017	1.33673	1.33178
15	1.05457	1.06032	0.970628	1.01936	1.06157	0.9484		1.4387	1.51316	1.40562	1.42214	1.35253	1.35067
18	1.07037	1.0504	0.977377	1.03531	1.06628	0.949028		1.49322	1.55216	1.43195	1.42088	1.34663	1.39632
21	1.07124	1.06594	0.981342	1.04497	1.08422	0.947779		1.51262	1.57211	1.47588	1.44035	1.40261	1.40429
24	1.05883	1.06492	0.988578	1.03375	1.07478	0.960937		1.52367	1.58666	1.48426	1.41442	1.43237	1.43214
27	1.04732	1.10101	0.99072	1.06936	1.08482	1.01881		1.5461	1.5717	1.46751	1.47976	1.40392	1.45885
30	1.06758	1.12508	0.992661	1.05757	1.0708	1.02238		1.55764	1.58933	1.47547	1.46845	1.44774	1.47556
33	1.07803	1.10774	1.00231	1.0494	1.07808	1.02504		1.59614	1.61491	1.52595	1.49261	1.48076	1.48644
36	1.10587	1.09379	1.01509	1.04374	1.07428	1.03017		1.60543	1.65995	1.54199	1.51247	1.46855	1.47918
39	1.08469	1.13269	1.03476	1.04895	1.10633	1.05621		1.62032	1.68045	1.5559	1.5092	1.47281	1.54562
42	1.09218	1.12475	1.036	1.06361	1.09965	1.09004		1.63486	1.71292	1.55153	1.52622	1.482	1.58599
Compare each cell mean with the other cell mean in that row
Number of families	1
Number of comparisons per family	16
Alpha	0.05
Bonferroni's multiple comparisons test	Mean Diff.	95.00% CI of diff.	Significant?	Summary	Adjusted P Value
Naive - PFO
-3	-0.6068	-0.7128 to -0.5007	Yes	****	<0.0001
0	-0.4037	-0.5098 to -0.2977	Yes	****	<0.0001
3	-0.4074	-0.5135 to -0.3014	Yes	****	<0.0001
6	-0.4108	-0.5168 to -0.3048	Yes	****	<0.0001
9	-0.3753	-0.4813 to -0.2693	Yes	****	<0.0001
12	-0.3868	-0.4929 to -0.2808	Yes	****	<0.0001
15	-0.3947	-0.5007 to -0.2886	Yes	****	<0.0001
18	-0.4154	-0.5214 to -0.3094	Yes	****	<0.0001
21	-0.4354	-0.5414 to -0.3294	Yes	****	<0.0001
24	-0.4486	-0.5546 to -0.3426	Yes	****	<0.0001
27	-0.436	-0.542 to -0.3299	Yes	****	<0.0001
30	-0.4464	-0.5524 to -0.3403	Yes	****	<0.0001
33	-0.476	-0.5821 to -0.37	Yes	****	<0.0001
36	-0.4841	-0.5901 to -0.3781	Yes	****	<0.0001
39	-0.4868	-0.5928 to -0.3808	Yes	****	<0.0001
42	-0.4979	-0.6039 to -0.3919	Yes	****	<0.0001

[truncated: 42 more sheets: Figure 2c, Figure 2d, Figure 2e, Figure 2f, Figure 2g, Figure 2h, Figure 3a, Figure 3b, Figure 3c, Figure 3e, Figure 3f, Figure 3g, Supplementary Fig. 1b, Supplementary Fig. 2b, Supplementary Fig. 2c, Supplementary Fig. 4b, Supplementary Fig. 5a, Supplementary Fig. 5b, Supplementary Fig. 6a, Supplementary Fig. 6b …]
